# Supplementary material for: Enhanced Muscle Flavor in Male Chinese Mitten Crab (Eriocheir sinensis) Driven by Feed-Induced Reconfiguration of Intestinal Volatile Compounds
Source: Animals (Basel). 2025 Oct 25;15(21):3101. doi: 10.3390/ani15213101 (PMC12609694; doi:10.3390/ani15213101)
Supplement: Supplementary file 1 [file animals-15-03101-s001.zip]

Archive with 1 entries (1 files):
- animals-3891227-supplementary.pdf
